# Supplementary material for: Study of the Photodegradation of PBDEs in Water by UV-LED Technology
Source: Molecules. 2021 Jul 12;26(14):4229. doi: 10.3390/molecules26144229 (PMC8303597; doi:10.3390/molecules26144229)
Supplement: Supplementary file 1 [file molecules-26-04229-s001.zip]

Archive with 1 entries (1 files):
- molecules-1254639-supplementary.pdf
